# Supplementary material for: Piperlongumine as a Neuro-Protectant in Chemotherapy Induced Cognitive Impairment
Source: Int J Mol Sci. 2022 Feb 11;23(4):2008. doi: 10.3390/ijms23042008 (PMC8880369; doi:10.3390/ijms23042008)
Supplement: Supplementary file 1 [file ijms-23-02008-s001.zip]

Archive with 8 entries (8 files):
- Fig. S1.jpg
- Fig. S2..jpg
- Fig. S3.jpg
- Fig. S4.jpg
- Fig. S5.jpg
- Fig. S6.jpg
- Fig. S7.jpg
- Fig. S8.jpg
